# Supplementary material for: Identification of lipid metabolism-associated genes as prognostic biomarkers based on the immune microenvironment in hepatocellular carcinoma
Source: Front Cell Dev Biol. 2022 Oct 18;10:883059. doi: 10.3389/fcell.2022.883059 (PMC9622944; doi:10.3389/fcell.2022.883059)
Supplement: Supplementary file 2 [file Table1.XLSX]

## Sheet: Sheet1
LCAT	down-regulated
HAO2	down-regulated
MFSD2A	down-regulated
CYP4A11	down-regulated
PITPNM3	down-regulated
BCHE	down-regulated
ACSL1	down-regulated
ALDH2	down-regulated
SMPD3	down-regulated
SGMS2	down-regulated
GPD1	down-regulated
PLIN2	down-regulated
PLPP3	down-regulated
CERS3	up-regulated
PIP4K2C	up-regulated
MED7	up-regulated
ABHD3	up-regulated
NRF1	up-regulated
CERK	up-regulated
TGS1	up-regulated
CSNK2A1	up-regulated
MED10	up-regulated
HEXB	up-regulated
PLPP1	up-regulated
ARF1	up-regulated
CSNK1G2	up-regulated
PIP5K1A	up-regulated
PITPNM1	up-regulated
VAC14	up-regulated
HEXA	up-regulated
INPP5F	up-regulated
SPTSSA	up-regulated
LPIN3	up-regulated
PLD6	up-regulated
DDHD1	up-regulated
MED15	up-regulated
ENPP2	up-regulated
ARSG	up-regulated
B4GALT6	up-regulated
RUFY1	up-regulated
GBA2	up-regulated
GM2A	up-regulated
PIP4P1	up-regulated
NEU3	up-regulated
RXRB	up-regulated
MED27	up-regulated
DEGS1	up-regulated
NCOA6	up-regulated
PRKD2	up-regulated
MTMR3	up-regulated
PLA2G10	up-regulated
CSNK2B	up-regulated
MTMR2	up-regulated
SIN3B	up-regulated
PPARG	up-regulated
SYNJ2	up-regulated
GPD2	up-regulated
PLA2G7	up-regulated
MTMR8	up-regulated
MED24	up-regulated
GPS2	up-regulated
SMPD2	up-regulated
MED25	up-regulated
PIP4K2B	up-regulated
NCOR2	up-regulated
SREBF2	up-regulated
MBOAT7	up-regulated
INPP5E	up-regulated
SMPD4	up-regulated
ORMDL2	up-regulated
ALDH3B1	up-regulated
TNFAIP8L3	up-regulated
PIK3R3	up-regulated
CERS5	up-regulated
ACP6	up-regulated
MED20	up-regulated
DGKD	up-regulated
INPPL1	up-regulated
MED12	up-regulated
AGPAT1	up-regulated
NPAS2	up-regulated
PTDSS2	up-regulated
NFYA	up-regulated
TNFRSF21	up-regulated
DGKZ	up-regulated
CPNE1	up-regulated
PIP5K1C	up-regulated
PLEKHA8	up-regulated
GLB1L	up-regulated
PGS1	up-regulated
FADS1	up-regulated
LPCAT2	up-regulated
LPGAT1	up-regulated
ACHE	up-regulated
PLA2G4B	up-regulated
ABHD4	up-regulated
JMJD7-PLA2G4B	up-regulated
PIK3R6	up-regulated
DGKQ	up-regulated
PRKD1	up-regulated
TIAM2	up-regulated
PI4KB	up-regulated
CHKB	up-regulated
LPCAT4	up-regulated
GNPAT	up-regulated
OCRL	up-regulated
DGKH	up-regulated
GPD1L	up-regulated
CTSA	up-regulated
PIK3C2B	up-regulated
MED22	up-regulated
ABCD1	up-regulated
PLA2G2C	up-regulated
ACOXL	up-regulated
ME1	up-regulated
TAZ	up-regulated
SLC44A4	up-regulated
SLC44A3	up-regulated
SBF1	up-regulated
B3GALNT1	up-regulated
CHKA	up-regulated
PLA2G4C	up-regulated
GLA	up-regulated
NEU1	up-regulated
GDPD1	up-regulated
PIK3R2	up-regulated
PLA2G6	up-regulated
GBA	up-regulated
SMARCD3	up-regulated
TXNRD1	up-regulated
AGPAT4	up-regulated
LPCAT1	up-regulated
PLA2G4E	up-regulated
GDPD3	up-regulated
GPAT2	up-regulated
CYP7A1	up-regulated
MTMR7	up-regulated
AHRR	up-regulated
PAFAH1B3	up-regulated
SPHK1	up-regulated
INPP5J	up-regulated
ESYT3	up-regulated
PLA2G1B	up-regulated
LPL	up-regulated
DGKI	up-regulated
SLC44A5	up-regulated
UGT8	up-regulated
GAL3ST1	up-regulated
CPNE7	up-regulated
CEL	up-regulated
PLA2G4F	up-regulated
B4GALNT1	up-regulated
CERS1	up-regulated
ALPI	up-regulated
